# Supplementary material for: 15-LOX-catalytic bias towards ether-(alkenyl)-ETE-PEs oxidation bestows selectivity of PRO-ferroptotic cell death signaling
Source: Nat Commun. 2026 Jun 17;17:5360. doi: 10.1038/s41467-026-71869-z (PMC13276253; doi:10.1038/s41467-026-71869-z)
Supplement: Supplementary file 11 — Source Data [file 41467_2026_71869_MOESM11_ESM.xlsx]

## Sheet: Fig. 1
	Fig.1a	Intestine		diacyl-P-ETE-PE	alkenyl-P-ETE-PE		Fig.1b	HAEC		diacyl-P-ETE-PE	alkenyl-P-ETE-PE		Fig.1c	HAEC		diacyl-P-ETE-PC	alkenyl-P-ETE-PC		Fig.1 d	P-ETE-PEd	P-ETE-PEp	PO-ETE-PEd	PO-ETE-PEp	S-ETE-PEd	S-ETE-PEp	O-ETE-PEd	O-ETE-PEp
	left panel		10	5.77946	8.56839		upper panel		10	0.83265	12.7073		upper panel		10	6.62909	0.99276		upper panel	1.075	7.984	0.147	0.372	5.606	9.929	2.194	7.558
	pmol/nmol of phospholipids			diacyl-PO-ETE-PE	alkenyl-PO-ETE-PE		pmol/nmol of phospholipids			diacyl-PO-ETE-PE	alkenyl-PO-ETE-PE		pmol/nmol of phospholipids			diacyl-PO-ETE-PC	alkenyl-PO-ETE-PC		pmol/nmol of phospholipids	1.463	8.675	0.229	0.372	7.115	14.596	2.511	7.906
			30	0.65023	0.27183				30	0.14548	0.58069				30	0.69452	0.03747			1.959	19.03	0.275	0.627	9.258	23.179	3.294	16.082
				diacyl-S-ETE-PE	alkenyl-S-ETE-PE			HEK		diacyl-P-ETE-PE	alkenyl-P-ETE-PE			HEK		diacyl-P-ETE-PC	alkenyl-P-ETE-PC			2.239	12.383	0.297	0.426	10.647	19.065	3.823	10.328
			55	33.2377	14.772				55	1.022	4.05658				55	1.43494	0.02771			1.117	5.868	0.123	0.094	5.862	11.277	2.099	7.202
				diacyl-O-ETE-PE	alkenyl-O-ETE-PE					diacyl-PO-ETE-PE	alkenyl-PO-ETE-PE					diacyl-PO-ETE-PC	alkenyl-PO-ETE-PC			1.951	10.016	0.233	0.187	10.744	15.603	3.462	8.752
			75	6.61417	8.83462				75	0.15673	0.48369				75	0.18056	0.00167
		Lung		diacyl-P-ETE-PE	alkenyl-P-ETE-PE			HT22		diacyl-P-ETE-PE	alkenyl-P-ETE-PE			HT22		diacyl-P-ETE-PC	alkenyl-P-ETE-PC		Fig.1 d	P-ETE-PCd	P-ETE-PCp	PO-ETE-PCd	PO-ETE-PCp	S-ETE-PCd	S-ETE-PCp	O-ETE-PCd	O-ETE-PCp
			100	5.7502	12.6474				100	3.06184	5.81888				100	14.6577	1.84141		lower panel	1.949	0.217	0.2	0.009	4.532	0.39	1.352	0.127
				diacyl-PO-ETE-PE	alkenyl-PO-ETE-PE					diacyl-PO-ETE-PE	alkenyl-PO-ETE-PE					diacyl-PO-ETE-PC	alkenyl-PO-ETE-PC		pmol/nmol of phospholipids	3.368	0.338	0.284	0.009	7.571	0.59	2.373	0.167
			120	1.4608	1.2258				120	0.55366	0.38935				120	2.3601	0.149			5.566	0.945	0.676	0.013	11.039	1.179	3.52	0.378
				diacyl-S-ETE-PE	alkenyl-S-ETE-PE			HBE		diacyl-P-ETE-PE	alkenyl-P-ETE-PE			HBE		diacyl-P-ETE-PC	alkenyl-P-ETE-PC			5.128	0.637	0.52	0.01	11.806	0.993	3.503	0.341
			145	11.0706	13.4594				145	10.2612	26.3275				145	21.6792	4.97484			12.211	1.08	0.875	0.035	25.916	1.844	7.91	0.598
				diacyl-O-ETE-PE	alkenyl-O-ETE-PE					diacyl-PO-ETE-PE	alkenyl-PO-ETE-PE					diacyl-PO-ETE-PC	alkenyl-PO-ETE-PC			2.972	0.248	0.201	0.005	7.313	0.266	1.705	0.091
			165	5.3176	14.3392				165	1.14301	1.57525				165	1.69551	0.14912
		Brain		diacyl-P-ETE-PE	alkenyl-P-ETE-PE			HT1080		diacyl-P-ETE-PE	alkenyl-P-ETE-PE			HT1080		diacyl-P-ETE-PC	alkenyl-P-ETE-PC
			190	4.02403	2.96905				190	3.33775	12.9853				190	25.1166	5.26943		Fig.1 e	P-ETE-PEd	P-ETE-PEp	PO-ETE-PEd	PO-ETE-PEp	S-ETE-PEd	S-ETE-PEp	O-ETE-PEd	O-ETE-PEp
				diacyl-PO-ETE-PE	alkenyl-PO-ETE-PE					diacyl-PO-ETE-PE	alkenyl-PO-ETE-PE					diacyl-PO-ETE-PC	alkenyl-PO-ETE-PC		upper panel	1.783	17.27	0.192	0.77	8.929	28.465	3.742	20.271
			210	0.18018	0.01156				210	0.6726	0.73185				210	5.16914	0.2894		pmol/nmol of phospholipids	1.694	15.069	0.246	0.588	8.244	29.054	3.119	15.376
				diacyl-S-ETE-PE	alkenyl-S-ETE-PE			A375		diacyl-P-ETE-PE	alkenyl-P-ETE-PE			A375		diacyl-P-ETE-PC	alkenyl-P-ETE-PC			1.65	19.959	0.229	0.687	5.973	27.584	2.554	17.084
			235	22.3689	11.8931				235	4.30534	15.1743				235	26.2963	2.19984			2.314	16.709	0.298	0.593	9.311	31.078	3.663	14.929
				diacyl-O-ETE-PE	alkenyl-O-ETE-PE					diacyl-PO-ETE-PE	alkenyl-PO-ETE-PE					diacyl-PO-ETE-PC	alkenyl-PO-ETE-PC			1.508	9.138	0.19	0.172	7.165	26.721	2.689	11.167
			255	2.89704	5.20426				255	0.46299	0.51533				255	3.07386	0.07395			1.316	10.617	0.162	0.221	6.51	22.374	2.225	11.353
		HEE		diacyl-P-ETE-PE	alkenyl-P-ETE-PE			BMM		diacyl-P-ETE-PE	alkenyl-P-ETE-PE			BMM		diacyl-P-ETE-PC	alkenyl-P-ETE-PC
			280	3.59865	18.438				280	0.91667	11.71				280	5.62115	1.37658		Fig.1 e	P-ETE-PCd	P-ETE-PCp	PO-ETE-PCd	PO-ETE-PCp	S-ETE-PCd	S-ETE-PCp	O-ETE-PCd	O-ETE-PCp
				diacyl-PO-ETE-PE	alkenyl-PO-ETE-PE					diacyl-PO-ETE-PE	alkenyl-PO-ETE-PE					diacyl-PO-ETE-PC	alkenyl-PO-ETE-PC		lower panel	3.495	0.486	0.302	0.01	7.933	0.816	2.6	0.255
			300	0.19115	0.39319				300	0.19	1.55				300	6.75692	0.13619		pmol/nmol of phospholipids	3.837	0.365	0.315	0.014	8.626	0.616	2.565	0.166
				diacyl-S-ETE-PE	alkenyl-S-ETE-PE			MLE		diacyl-P-ETE-PE	alkenyl-P-ETE-PE			MLE		diacyl-P-ETE-PC	alkenyl-P-ETE-PC			5.669	0.872	0.671	0.018	10.918	1.271	3.411	0.381
			325	4.27712	18.8875				325	5.04046	9.84149				325	20.5707	4.12984			4.902	0.566	0.498	0.007	11.53	0.956	3.347	0.187
				diacyl-O-ETE-PE	alkenyl-O-ETE-PE					diacyl-PO-ETE-PE	alkenyl-PO-ETE-PE					diacyl-PO-ETE-PC	alkenyl-PO-ETE-PC			3.207	0.162	0.277	0.01	6.746	0.456	1.759	0.088
			345	1.0443	11.0493				345	0.82935	0.56298				345	4.31271	0.16493			2.617	0.255	0.119	0.006	6.405	0.295	1.636	0.094
	Fig.1a	Intestine		diacyl-P-ETE-PC	alkenyl-P-ETE-PC		Fig.1b	HAEC		diacyl-S-ETE-PE	alkenyl-S-ETE-PE		Fig.1c	HAEC		diacyl-S-ETE-PC	alkenyl-S-ETE-PC		Fig.1 f	P-ETE-PEd	P-ETE-PEp	PO-ETE-PEd	PO-ETE-PEp	S-ETE-PEd	S-ETE-PEp	O-ETE-PEd	O-ETE-PEp
	right panel		10	18.9445	0.72715		lower panel		10	4.49322	17.1387		lower panel		10	14.1074	2.90292		pmol/nmol of cell phospholipids	0.0229	0.1674	0.00192	0.0097	0.1463	0.2894	0.0679	0.1668
	pmol/nmol of phospholipids			diacyl-PO-ETE-PC	alkenyl-PO-ETE-PC		pmol/nmol of phospholipids			diacyl-O-ETE-PE	alkenyl-O-ETE-PE		pmol/nmol of phospholipids			diacyl-O-ETE-PC	alkenyl-O-ETE-PC			0.0158	0.1419	0.00084	0.009	0.1263	0.2213	0.0602	0.1517
			30	1.71999	0.01782				30	1.77546	13.5033				30	4.7405	0.62736			0.0081	0.0661	0.00037	0.0038	0.0645	0.1119	0.029	0.0695
				diacyl-S-ETE-PC	alkenyl-S-ETE-PC			HEK		diacyl-S-ETE-PE	alkenyl-S-ETE-PE			HEK		diacyl-S-ETE-PC	alkenyl-S-ETE-PC			0.0112	0.0887	0.00056	0.0055	0.0831	0.1698	0.0349	0.0937
			55	24.1224	1.06779				55	4.34914	9.14338				55	2.14166	0.02236			0.0164	0.1344	0.00079	0.007	0.1325	0.238	0.0595	0.1414
				diacyl-O-ETE-PC	alkenyl-O-ETE-PC					diacyl-O-ETE-PE	alkenyl-O-ETE-PE					diacyl-O-ETE-PC	alkenyl-O-ETE-PC			0.0177	0.1318	0.00097	0.0084	0.1309	0.2107	0.0591	0.1353
			75	6.30954	0.72545				75	1.49524	5.12717				75	0.59821	0.02452			0.0052	0.0885	0.00019	0.0051	0.0684	0.1634	0.0347	0.1074
		Lung		diacyl-P-ETE-PC	alkenyl-P-ETE-PC			HT22		diacyl-S-ETE-PE	alkenyl-S-ETE-PE			HT22		diacyl-S-ETE-PC	alkenyl-S-ETE-PC			0.0251	0.3479	0.00262	0.0241	0.2428	0.6495	0.1112	0.4067
			100	22.1364	2.7358				100	19.5245	8.11567				100	18.3882	8.93934			0.0161	0.1933	0.00177	0.0132	0.1557	0.34	0.0787	0.2272
				diacyl-PO-ETE-PC	alkenyl-PO-ETE-PC					diacyl-O-ETE-PE	alkenyl-O-ETE-PE					diacyl-O-ETE-PC	alkenyl-O-ETE-PC			0.0129	0.1533	0.00063	0.0106	0.1177	0.2688	0.0576	0.1805
			120	3.5382	0.1422				120	6.39378	9.65643				120	13.9159	3.64152			0.0097	0.1154	0.00056	0.0083	0.0923	0.2041	0.0466	0.1398
				diacyl-S-ETE-PC	alkenyl-S-ETE-PC			HBE		diacyl-S-ETE-PE	alkenyl-S-ETE-PE			HBE		diacyl-S-ETE-PC	alkenyl-S-ETE-PC			0.0102	0.1613	0.0005	0.0095	0.1203	0.2998	0.0602	0.1947
			145	16.3332	1.6288				145	31.4459	14.6482				145	21.3856	5.31023			0.0484	0.3663	0.0008	0.0232	0.2998	0.7368	0.1076	0.3271
				diacyl-O-ETE-PC	alkenyl-O-ETE-PC					diacyl-O-ETE-PE	alkenyl-O-ETE-PE					diacyl-O-ETE-PC	alkenyl-O-ETE-PC			0.0312	0.2008	0.0012	0.0071	0.2202	0.4684	0.0635	0.1627
			165	9.5758	2.0096				165	10.586	12.1004				165	13.2887	3.63256			0.0463	0.2795	0.0016	0.0144	0.2362	0.5639	0.0756	0.2322
		Brain		diacyl-P-ETE-PC	alkenyl-P-ETE-PC			HT1080		diacyl-S-ETE-PE	alkenyl-S-ETE-PE			HT1080		diacyl-S-ETE-PC	alkenyl-S-ETE-PC
			190	16.6247	0.1075				190	24.6184	13.0049				190	35.1039	16.552
				diacyl-PO-ETE-PC	alkenyl-PO-ETE-PC					diacyl-O-ETE-PE	alkenyl-O-ETE-PE					diacyl-O-ETE-PC	alkenyl-O-ETE-PC
			210	0	0				210	7.68003	12.4138				210	33.2445	9.20089
				diacyl-S-ETE-PC	alkenyl-S-ETE-PC			A375		diacyl-S-ETE-PE	alkenyl-S-ETE-PE			A375		diacyl-S-ETE-PC	alkenyl-S-ETE-PC
			235	19.0274	0.21738				235	48.7391	25.0171				235	36.8955	3.44997
				diacyl-O-ETE-PC	alkenyl-O-ETE-PC					diacyl-O-ETE-PE	alkenyl-O-ETE-PE					diacyl-O-ETE-PC	alkenyl-O-ETE-PC
			255	4.62196	0.21046				255	12.8936	17.4556				255	26.957	1.21881
		HEE		diacyl-P-ETE-PC	alkenyl-P-ETE-PC			BMM		diacyl-S-ETE-PE	alkenyl-S-ETE-PE			BMM		diacyl-S-ETE-PC	alkenyl-S-ETE-PC
			280	10.5624	4.78877				280	5.34333	14.2067				280	1.16971	5.86746
				diacyl-PO-ETE-PC	alkenyl-PO-ETE-PC					diacyl-O-ETE-PE	alkenyl-O-ETE-PE					diacyl-O-ETE-PC	alkenyl-O-ETE-PC
			300	0.47353	0.08314				300	2.21667	16.1167				300	6.74223	2.28429
				diacyl-S-ETE-PC	alkenyl-S-ETE-PC			MLE		diacyl-S-ETE-PE	alkenyl-S-ETE-PE			MLE		diacyl-S-ETE-PC	alkenyl-S-ETE-PC
			325	5.2915	0.000196781				325	11.4454	10.8266				325	12.4665	5.30754
				diacyl-O-ETE-PC	alkenyl-O-ETE-PC					diacyl-O-ETE-PE	alkenyl-O-ETE-PE					diacyl-O-ETE-PC	alkenyl-O-ETE-PC
			345	1.48421	1.57322				345	7.05955	14.8839				345	18.5537	4.07125

## Sheet: Fig. 2
	Fig.2b (left panel)	diacyl-S-HpETE-PE 2.5min	diacyl-S-HpETE-PE 5min	alkenyl-S-HpETE-PE 2.5min	alkenyl-S-HpETE-PE 5min			Fig.2f	diacyl-S-HpETE-PE 2.5min	diacyl-S-HpETE-PE 5min	alkenyl-S-HpETE-PE 2.5min	alkenyl-S-HpETE-PE 5min
	pmol/nmol of precursor	90.24	88.06	177.98	171.12			pmol/nmol of precursor	34.01	65.96	45.64	93.42
		83.7	82.56	164.89	160.13				36.93	60.64	50.35	114.9
		85.2	82.74	167.91	160.48				35.5	60.2	52.64	110.54
	Fig.2b (right panel)	diacyl-S-HpETE-PC 2.5min	diacyl-S-HpETE-PC 5min	alkenyl-S-HpETE-PC 2.5min	alkenyl-S-HpETE-PC 5min
	pmol/nmol of precursor	6.66	8.17	10.83	10.43			Fig.2g (left panel)	diacyl-S-HpETE-PE_C	diacyl-S-HpETE-PE_AMVN	alkenyl-S-HpETE-PE_C	alkenyl-S-HpETE-PE AMVN
		5.44	7.23	11.05	10.04			pmol/nmol of precursor	0.57	26.66	1.41	28.88
		5.93	6.11	11.47	10.21				0.54	27.13	1.39	27.72
									1.06	25.84	1.47	26.26
	Fig.2c (left panel)	diacyl-S-HETE-PE 2.5min	diacyl-S-HETE-PE 5min	alkenyl-S-HETE-PE 2.5min	alkenyl-S-HETE-PE 5min			Fig.2g (right panel)	diacyl-S-HpETE-PC_C	diacyl-S-HpETE-PC_AMVN	alkenyl-S-HpETE-PC_C	alkenyl-S-HpETE-PC AMVN
	pmol/nmol of precursor	2.8	2.36	7.09	7.83			pmol/nmol of precursor	0.98	25.93	0.03	28.47
		2.63	2.48	6.61	8.34				0.94	28.66	0.03	29.54
		2.23	2.35	7.75	7.98				1.02	26.84	0.04	28.04
	Fig.2c (right panel)	diacyl-S-HETE-PC 2.5min	diacyl-S-HETE-PC 5min	alkenyl-S-HETE-PC 2.5min	alkenyl-S-HETE-PC 5min
	pmol/nmol of precursor	0.37	0.6	0.76	0.87			Fig.2h	sn-2- 15HpETE	sn-1- hydroperoxy- acetal
		0.36	0.53	0.84	0.89			Area ratio per precursor	0.16	0.0002
		0.37	0.51	0.95	1.01				0.15	0.0002
									0.16	0.0002
									0.16	0.0003
	Fig.2d (left panel)	diacyl-S-HpETE-PE 2.5min	diacyl-S-HpETE-PE 5min	alkenyl-S-HpETE-PE 2.5min	alkenyl-S-HpETE-PE 5min
	pmol/nmol of precursor	57.32	72.19	223.61	368.45
		48.62	73.2	224.95	358.78			Fig.2i	sn-2- 15-HpETE	sn-1- hydroperoxy- acetal
		37.35	73.42	230.98	377.69			Area ratio per precursor	0.0091	0.0001
		46.46	75.85	228.09	377.52				0.0088	0.0002
									0.0083	0.0001
	Fig.2d (right panel)	diacyl-S-HpETE-PC 2.5min	diacyl-S-HpETE-PC 5min	alkenyl-S-HpETE-PC 2.5min	alkenyl-S-HpETE-PC 5min
	pmol/nmol of precursor	1.67	1.66	2.68	2.99
		1.39	1.46	2.63	2.84			Fig.2j	Time, min	SAPEp+LOX			SAPE+LOX
		1.39	1.28	2.71	2.87			span life, AU	2	1432.44	1326.81	1504.06	938.312	840.875	985.228
		1.4	1.46	2.92	2.86				5	1531.44	1430.56	1608.01	1075.94	1032.31	1129.73
									10	1433.12	1331.19	1504.78	1098.19	1039.12	1153.1
									15	1361.94	1331.19	1430.03	1079	1095.31	1132.95
	Fig.2e (left panel)	diacyl-S-HETE-PE 2.5min	diacyl-S-HETE-PE 5min	alkenyl-S-HETE-PE 2.5min	alkenyl-S-HETE-PE 5min				20	1236.19	1251.44	1267.71	1067.25	996.438	1120.61
	pmol/nmol of precursor	2.84	3.81	6.45	10.32				25				1028.5	925.812	1079.92
		2.98	3.78	6.78	9.58				30	1055.25	1004.94	1108.01	944.875	920.187	992.119
		3.13	3.29	6.98	9.49				35	744.073	768.937	781.277	932.25	876.187	978.862
		3.32	3.46	6.98	9.33				40	679.125	561.5	713.081	836.625	828.312	878.456
									45	611.687	512	661.106	778.625	724.375	817.556
	Fig.2e (right panel)	diacyl-S-HETE-PC 2.5min	diacyl-S-HETE-PC 5min	alkenyl-S-HETE-PC 2.5min	alkenyl-S-HETE-PC 5min
	pmol/nmol of precursor	0.03	0.04	0.14	0.15
		0.02	0.03	0.15	0.15
		0.02	0.05	0.14	0.16
		0.02	0.03	0.14	0.16

## Sheet: Fig.4
	Fig.4a	diacyl-S-ETE-PE	alkenyl-S-ETE-PE	diacyl-S-ETE-PC	alkenyl-S-ETE-PC					Fig.4e	siNT	siAGPS																									Fig.4n	WT	ACSL4 KO
	LDH release, % of total	8.57694	23.592	3.89544	0.65523					fold change in normalized band density	0.661844	0.160304																									left panel	31.9	26.54
		6.83221	14.514	0.79111	0.93829						1.33816	0.0534872																									diacyl-S-ETE-PE	42.28	21.76
		9.21802	17.0937	0.77819	1.1839						1.02291	0.0224594																									pmol/nmol of phospholipids	31.77	21.76
		6.67764	22.5827	0.90379	1.12133						1.09507	0.0294278
		14.7853			2.99578						0.882021	0.0577169																									Fig.4n	WT	ACSL4 KO
																																					right panel	24.62	10.93
																																					alkenyl-S-ETE-PE	27.77	15.92
	Fig.4b	diacyl-S-ETE-PE	alkenyl-S-ETE-PE	diacyl-S-ETE-PC	alkenyl-S-ETE-PC					Fig.4f	RSL3 (nM)	siNT+Veh				siNT+OA				siNT+AA				siAGPS+Veh				siAGPS+OA				siAGPS+AA					pmol/nmol of phospholipids	31.74	11.56
	LDH release, % of total	15.1535	29.6841	0.19313	2.68258					Relative viabilty (%)	0	101.537	107.045	93.1115	98.3074	99.4114	107.009	94.3336	99.2463	97.0302	101.399	103.907	97.6641	100.842	103.827	98.4514	96.8799	101.524	103.062	93.3208	102.093	104.869	100.386	99.0525	95.6921
		16.4087	23.1847	6.41176	1.97968						200	67.8235	64.1717	65.0952		73.7899	75.0895	71.1845		44.2258	39.5982	35.9032		65.8938	66.1605	66.8506		77.4275	75.4978	76.3992		37.1879	35.648	29.1861
		12.4633	28.3039	0.043448	5.36585						400	56.3622	54.8525	57.2946	52.8155	70.1077	68.0801	65.3824	63.4703	25.7406	26.0416	26.9547	19.0449	57.0553	50.004	50.0112	50.3285	68.4016	67.008	64.2896	60.7839	19.8198	20.9649	16.5264	14.7722		Fig.4o	diacyl-S-HpETE-PE		alkenyl-S-HpETE-PE
		5.48052	23.2207	3.22761	0.27464						800	46.9388	47.1483	44.3349		64.601	61.8073	58.8245		23.0463	21.7038	18.1708		48.2166	42.7475	37.1777		60.6941	53.609	58.03		19.1548	18.0942	19.4313			alkenyl- or diacyl-S-HpETE-PE	WT	ASCL4 KO	WT	ASCL4 KO
		8.33552	19.7962	7.31515	0.41452																																fold change	1.19	0.87	1.84	0.8
		7.44816	32.5764	3.65527	3.75411																																	1.39	1.09	1.83	0.93
		11.816	21.4541	1.85455	5.10094					Fig.4g		siNT+Veh				siNT+OA				siNT+AA																		1.27	1.05	2.11	1.18
			32.4127	9.12833	1.22734					upper panel	Veh		3.0231	2.9774	3.6072	2.1615	3.0927	3.7137	5.5303	2.8756	2.8783	3.5555	4.1084
			27.3542	0.53719						LDH release (% of total)	RSL3 (150)	11.6142	10.1801	8.1012	7.9866	3.2913	3.822	5.4248	6.8788	19.5938	11.6123	20.9326	24.165
			24.9275								RSL3+Fer1	2.1937	3.7739	3.6197	3.0641	1.7297	2.1155	1.5767	3.2231	0.8938	2.1116	2.1564	3.3282
			22.8015
			26.4335							Fig 4g		siAGPS+Veh				siAGPS+OA				siAGPS+AA
			26.2945							lower panel	Veh	3.6347	3.2693	4.849	5.9256	3.3222	4.4588	3.3612	4.585	4.0292	3.7864	5.8954	4.8813
										LDH release (% of total)	RSL3 (150)	14.0838	14.0315	13.1948	11.6411	5.7253	8.7424	6.3864	6.4919	21.9023	21.4383	27.3153	28.8022
											RSL3+Fer1	3.6178	3.8874	2.8253	3.1364	1.9233	4.8763	3.7447	3.6554	2.2443	5.0665	2.7872	4.3688
	Fig.4c	diacyl-S-ETE-PE	alkenyl-S-ETE-PE
	pmol/nmol of precursor	5.92	20.44
		2.87	18.29							Fig.4h	siNT	siTMEM189
		6.27	20.18							fold change in noramlized band density	1.18361	0.158239
											1.35218	0.0877787
											0.464205	0.103739
	Fig.4d	control	diacyl-S- 15HpETE-PE	diacyl-S- 15HpETE-PE+Fer-1		control	alkenyl-S-15HpETE-PE	alkenyl-S-15HpETE-PE+Fer-1
		4.90301	26.3937	12.2654		3.78398	32.9054	9.12957
		7.0673	35.9172	9.44818		4.99404	37.7048	15.205		Fig.4i	RSL3 (nM)	siNT+Veh				siNT+OA				siNT+AA				siTMEM189+Veh				siTMEM189+OA				siTMEM189+AA
		5.14	26.4455	14.4249		6.49758	30.0207	12.7441		Relative viability (%)	0	103.036	96.9638			104.581	100.474	94.945		97.4004	102.21	100.39		100.617	103.266	96.1169		103.122	95.4671	101.411		101.954	100.906	97.1409
		5.11645	29.655	10.5656		5.90276	31.0754	7.90696			200	75.8838	74.2266	63.3921	71.4979	97.5164	94.745	96.5284	85.5704	51.1348	57.7588	47.5171	51.0332	64.663	68.8957	68.9411	63.9495	98.6478	90.7648	92.413	91.6912	52.1376	50.799	50.4353	49.4009
		4.88103	32.5789	11.6313		6.73614	27.7811	8.88945			400	65.9065	62.1409	58.1777	59.903	92.1059	93.3726	93.9954	91.6679	33.7922	32.8694	31.0481	29.7895	56.7593	56.4079	52.395	55.0091	91.0069	92.6112	89.5204	89.4429	35.3404	33.8995	33.3254	36.1856
		5.26869	27.7371	9.03541		6.63256	26.4172	12.223			800	61.5914	65.8067	58.9552		86.1335	90.425	86.0616		27.3578	27.0826	24.9959		51.6198	52.2157	57.0869		86.9049	87.2884	85.7757		31.7995	30.8886	32.3503
										Fig.4j	RSL3 (nM)	siNT+Veh				siNT+OA				siNT+AA
										upper panel	0	5.5263	5.1777	3.9704	4.8284	4.2722	4.1389	5.7248	3.627	3.1552	3.9556	5.0593	0.6469
										LDH release (% of total)	150	7.6453	9.2526	7.7615	8.4959	4.2309	3.2867	2.8459	4.8422	15.3145	12.6859	11.728	9.3161
											150+Fer1	4.1968	2.7823	4.1611	4.76	4.0162	3.3499	2.1643	2.4669	4.1285	4.1881	3.8686	4.726
										Fig.4j	RSL3 (nM)	siTMEM189+Veh				siTMEM189+OA				siTMEM189+AA
										lower panel	0	8.0231	8.833	9.4832	12.1273	7.2686	7.7679	6.8138	8.2518	5.8731	6.9989	6.9045	9.7322
										LDH release (% of total)	150	12.725	15.6305	14.0496	18.6468	6.6703	5.6716	8.13	8.6016	18.6089	19.9941	21.8687	21.2765
											150+Fer1	8.465	7.6921	8.3156	8.2404	5.9496	6.0885	6.3588	7.3963	5.4769	3.1792	6.9479	6.2166
										Fig.4k	siNT	siTMEM164
										fold change in noramlized band density	0.950882	0.125892
											1.07016	0.189532
											0.978959	0.127796
										Fig.4l		siNT			siTMEM164
										LDH release (% of total)	control	RSL3 (200 nM)	RSL3 (200 nM) +Fer-1	control	RSL3 (200 nM)	RSL3 (200 nM)+Fer-1
											7.19254	56.658	14.0797	9.98672	25.2318	2.57261
											8.03194	54.6538	12.5745	9.95197	19.2533	8.06161
											5.04659	51.937	9.89808	6.74814	24.8503	3.70533
											9.75482	56.2681	3.45577	6.81627	32.915	4.62318
											8.46103		3.92616	2.46495
											7.1916		7.54373	1.20388
													11.9818
										Fig.4m	siNT	siTMEM164
										diacyl-ETE-PC/alkenyl-ETE-PE	1.8	2.16
											1.82	1.96
											1.51	2.1

## Sheet: Fig.5
	Fig.5a (right)		Control	IL-13								Fig.5h	PE(38:4)-MT	PE(38:4)-cyt	PEp(38:4)-MT	PEp(38:4)-Cyt
	15LOX-1/GAPGH	Y31	0.311685	1.99869								fold change	3.8	7.71	10.82	62.34
		593-1	0.184889	2.50243									3.02	7.43	13.59	22.08
		593-2	0.036991	2.27467									1.15	3.42	2.76	48.68
													4.74	9.01	34.25	64.93
													6.7	2.25	2.5	7.27
	Fig.5b	Control	IL13	RSL3	RSL3/IL13	RSL3+ETE	RSL3+ETE/IL13	RSL3+AA+Fer1	RSL3+AA+Fer1/IL13				2.6	3.06	0.95	3.31
	LDH release, % of total	8	5.9	6.7	13.48	15.42	42.8	8.66	13.9
		3	6.5	5.2	7.66	6.64	29.1	5.66	8.2
		2.5	7.1	4.4	10	28	44.8	4.5	7			Fig.5i		siNC	siALOX15
												15-LOX-1/GAPDH	Y44	1.45898	0.063639
	Fig.5c	non-oxidizable	oxidizable	non-oxidizable	oxidizable								Y46	1.43385	0.139971
	% of total alkenyl-PE	Control	Control	ETA	ETA								E1	1.37374	0.339798
		24.86	75.14	17.72	82.28
		26.49	73.51	21.18	78.82
		26.42	73.58	16.91	83.09							Fig.5j	PE(38:4)	PE(38:4)	PEp(38:4)	PEp(38:4)
												pmol/µmol of phospholipids	95.36	74.9	295.58	154.18
													124.78	111.41	305.35	240.09
	Fig.5d upper	IL13_diacyl	IL13_alkenyl	IL13+ETE_diacyl	IL13+ETE_alkenyl								105.26	77.2	229.37	162.44
	pmol/µmol of phospholipids	1.58	4.57	19.03	82.61								129.3	113.36	370.93	296.75
		2.19	19.05	5.69	44.92
		0.43	5.82	3.22	78.53
												Fig.5k	PE(38:4)s	PE(38:4)s	PEp(38:4)lox	PEp(38:4)lox
	Fig.5d lower	IL13_diacyl	IL13_alkenyl	IL13+ETE_diacyl	IL13+ETE_alkenyl							pmol/µmol of phospholipids	58.94	54.37	ND	ND
	pmol/µmol of phospholipids	-1.57	-7.92	-3.62	-14.76								153.7	81.69	ND	ND
		-0.9	-2.22	-2.86	-9.88								79.09	60.44	ND	ND
		-0.02	-0.81	-1.35	-6.42								139.02	84.5	ND	ND
	Fig.5e upper	IL13_diacyl	IL13_alkenyl	IL13+ETE_diacyl	IL13+AA_alkenyl							Fig.5l	Scramble	siALOX15
	pmol/µmol of phospholipids	9.4	8.79	6.99	25.21							LDH release, % of total	52.4581	39.1022
		65.59	33.93	73.17	43.86								54.7901	37.931
		25.96	65.46	6.62	51.66								51.4821	37.0968
	Fig.5e lower	IL13_diacyl	IL13_alkenyl	IL13+ETE_diacyl	IL13+ETE_alkenyl
	pmol/µmol of phospholipids	-0.045	-2.746	-9.725	-8.573
		-0.963	-0.487	-5.852	-3.021
		0	-0.908	-4.457	-5.064
	Fig.5f		CTL cytosol	IL-13 cytosol	CTL MT	IL-13 MT
	15-LOX-1/GAPDH	564	0.257105	1.70621	0.020717	0.145882
		KZ9	0.083186	1.77777	0.006531	0.092144
		KZ10	0.027058	1.78323	0.021918	0.134435
	Fig.5g	PE(38:4)-MT	PE(38:4)-cyt	PEp(38:4)-MT	PEp(38:4)-Cyt
	pmol/nmol of phospholipids	-1.71	-4.54	0	-7.11
		-5.72	-4.65	-4.71	-10.57
		-5.91	-3.08	-7.74	-8.32
		-6.56	-6.12	-5.92	-15.56
		-1.58	-3.34	-0.37	-9.56
		-7.73	-3.88	-5.91	-7.53

## Sheet: Fig.6
	Fig.6a	non-oxidizable	oxidizable
	% of total alkenyl-PE	34.06	65.94
		36.27	63.73
		35.73	64.27
	Fig.6b	Control	UVB	UVB+Fer1
	Live cells (%)	99.2063	65.873	76.0684
		110.317	57.9365	82.9744
		94.4444	64.2857	77.7778
		96.0317	62.6984	88.0342
	Fig.6c	Control	UVB	UVB+Fer1
	mRNA relative expression	0.014986	0.020001	0.011127
	(2^-DDCt)	0.01138	0.01871	0.007151
		0.011979	0.026859	0.011454
	Fig.6d	diacyl	alkenyl
	pmol/µmol of phospholipids	1.28	8.99
		1.75	5.29
		1.15	8.52
	Fig.6e	non-oxidizable	oxidizable
	% of total alkenyl-PE	10.91	89.09
		11.17	88.83
		10.72	89.28
	Fig.6f	diacyl	alkenyl
	pmol/µmol of phospholipids	8.21	11.68
		4.09	15.28
		1.39	12.99

## Sheet: Fig.7
		Fig.7a	untreated				NT-siRNA			15-LOX-2 KD
		Cell viability (%)	Control	Fer-1	Stretch	Stretch+Fer-1	Control	Stretch	Stretch Fer-1	Control	Stretch	Stretc +Fer-1
			97.54	96.39	62.96	76.2	100.99	70.95	84.17	100.59	94.3	99.85
			100.02	101.22	66.8	96.9	96.47	72.73	89.01	94.53	95.03	93.18
			102.44	98.99	69.04	100.99	104.2	89.62	89.88	104.22	93.49	95.72
					69.69					97	99.57	105.02
										100	102.44	103.15
											96.87
											89.18
											103.05
											102.69
											100.21
											93.01
		Fig.7c	Control	NT-siRNA	15-LOX2 KD
		15-LOX-2/B-actin	99.2643	103.81	20.695
		(% of control)	96.2491	80.3984	10.6633
			104.487	56.6922	10.4806
		Fig.7e	untreated		15-LOX-2 KD
		Lipid-positive pixels per cell	diacyl-S-HETE-PE	alkenyl-S-HETE-PE	diacyl-S-HETE-PE	alkenyl-S-HETE-PE
			11	26	13	15
			29	45	8	24
			28	43	2	2
			19	23	6	11
			16	29	6	14
			28	49	9	10
			14	22	17	14
			18	29	19	24
			26	40	3	2
			37	68	19	40
			17	29	17	26
			13	28	11	12
			14	28	16	25
			19	31	9	8
			15	21	23	31
			23	32	57	50
			40	48	16	18
			38	45	6	10
			53	97	14	24
			58	76	11	26
		Fig.7g	naïve		CCI, 4h
		15-LOX-2/B-actin	contra	ipsi	contra	ipsi
		(% of naïve-contralateral)	110.641	101.733	97.3987	445.435
			97.9289	93.9633	107.114	411.244
			91.4297	96.6755	106.162	468.652
		Fig.7i	diacyl-S-HpETE-PE			alkenyl-S-HpETE-PE
		pmol/nmol of phospholipids	naive d	contra d	ipsi d	naive p	contra p	ipsi p
			0.89	0.32	0.38	3.7	1.44	4.65
			0.73	0.21	3.01	4.44	3.54	8.06
			0.84	0.43	3.45	2.61	2.96	8.84
				0.52	0.93		3.73	6.21
				0.24	1.28		3.87	6.71
		Fig.7j
		left panel	Control	CCI	CCI+Baicalein
		Diacyl-HpETE-PEs,	1.1	1.5	0.68
		Fold change	0.93	1.36	0.76
			1.02	1.17	0.74
			0.8	1.18	0.82
			1.15	1.17	0.82
		right panel	Control	CCI	CCI+Baicalein
		Alkenyl-HpETE-PEs,	1.1	1.45	0.91
		Fold change	1.16	1.58	0.87
			1.19	1.26	1.21
			0.59	1.42	1.27
			0.96	2.42	0.84

## Sheet: Fig.8
	Fig.8a	Alox12/15fl Cre-	Alox12/15fl Cre+
	Alox12/15 mRNA expression	0.704	0.223
	fold change of 2^-DDCt	1.411	0.117
		1.036	0.19
	Fig.8b	Alox12/15fl Cre−	Alox12/15fl Cre+
	alkenyl-S-HpETE-PE	7.7	6.09
	pmol/umol of phospholipids	8.12	0
		5.24	0
		6.61	0
	Fig.8c	Alox12/15fl Cre−	Alox12/15fl Cre+
	diacyl-S-HpETE-PE	7.19	10.7
	pmol/umol of phospholipids	10.08	7.26
		5.37	3.8
		13.58	6.8
	Fig.8d	ALOX CRE-	ALOX CRE- /RSL3	ALOX CRE+	ALOX CRE+ /RSL3
	Trypan blue negative cells	99.45	44.84	99.56	87.48
	% of total	100.02	41.58	101.88	90.27
		100.53	42.45	98.66	79.3
			42.45		84
			52.75		79.61
			46.93		80.36
	Fig.8f	Healthy	Mild	Severe
	15LO1/GAPDH	0.26	1.34	1.94
		0.35	3.2	4.4
		0.22	1.76	4.4
		0.72	1.76	0.89
		0.73	0.41	0.18
		1.08	3.5	2.2
		0.63		4.2
		0.7		2.1
				1.66
	Fig.8g	PE(38:4)-HC	PEp(38:4)-HC	PE(38:4)-MA	PEp(38:4)-MA	PE(38:4)-SA	PEp(38:4)-SA
	pmol/µmol of phospholipids	37.59	76.47	39.99	61.28	44.36	72.03
		24.83	63.45	24.98	63.88	10.16	145.78
	HC, healthy control	52.25	75.58	33.92	63.53	43.68	104.15
	MA, mild asthma	26.76	46.49	44.8	44.07	42.95	40.72
	SA, severe asthma	5.1	44.3	43.24	44.39	25.27	122.4
		7.18	10.08	25.69	13.98	109.23	185.05
		4.1	13.86			164.76	185.2
		34.97	85.83			4.06	143.31
		28.89	33.12			14.9	23.66
						19.33	81.18
